# Supplementary material for: Synthesis and Antiallergic Activity of Dicoumarin Derivatives
Source: Molecules. 2024 Aug 10;29(16):3799. doi: 10.3390/molecules29163799 (PMC11357222; doi:10.3390/molecules29163799)
Supplement: Supplementary file 1 [file molecules-29-03799-s001.zip]

Archive with 1 entries (1 files):
- molecules-3113277-supplementary.pdf
